# Supplementary material for: From the Lab to Real Life: Monitoring Cardiorespiratory Fitness during the COVID-19 Pandemic through Wearable Devices. An Exploratory Longitudinal Study on Healthy Participants
Source: Healthcare (Basel). 2022 Mar 28;10(4):634. doi: 10.3390/healthcare10040634 (PMC9028944; doi:10.3390/healthcare10040634)
Supplement: Supplementary file 1 [file healthcare-10-00634-s001.zip]

Archive with 1 entries (1 files):
- healthcare-1642358-supplementary.pdf
